# Supplementary material for: Genome-wide association study of thoracic aortic aneurysm and dissection in the Million Veteran Program
Source: Nat Genet. 2023 Jun 12;55(7):1106–15. doi: 10.1038/s41588-023-01420-z (PMC10335930; doi:10.1038/s41588-023-01420-z)
Supplement: Supplementary file 3 — Supplementary Tables 3–25. [file 41588_2023_1420_MOESM3_ESM.xlsx]

## Sheet: ST-3
Supplementary Table 3 - Odds ratios and two-sided P values (logistic regression score test) for 3 previously reported thoracic aortic aneurysm variants from PMID: 34469433 (N = 435 cases, 8,700 controls) and in the MVP discovery analysis (N = 8,626 TAAD cases, 453,043 controls)
Chr:Pos	rsid	EA	NEA	EAF	Published OR	Published P	MVP OR	MVP P	Consequence	Gene/Locus	PMID Reference
10:68863297	rs149014140	G	A	0.0082	4.3	1.8e-08	0.87	0.177	intron_variant	LRRTM3	34469433
14:52239510	rs148927240	A	G	0.0069	4.2	2.2e-08	1.13	0.308	intron_variant	RP11-280K24.4	34469433
18:74774680	rs78851735	T	C	0.0076	3.4	3.8e-08	1.06	0.601	intron_variant	MBP	34469433
Abbreviations: EA, Effect Allele; NEA, Non Effect Allele; EAF, Effect Allele Frequency; OR, Odds Ratio; AFR, African Ancestry

## Sheet: ST-4
Supplementary Table 4 - Logistic regression odds ratios and two-sided P values for 4 known TAAD genome-wide significant loci in overall meta-analysis (total N = 13,085 TAAD cases and 965,506 controls).
Chr:Pos	rsid	EA	NEA	Overall EAF	Overall OR	Overall 95% CI	Overall P	Gene/Locus*	Annotation
3:41960006	rs1716975	T	C	0.3211	1.14477	1.11-1.18	2.963e-15	ULK4	missense_variant
10:114773927	rs7904519	A	G	0.5188	1.08567	1.06-1.12	5.711e-09	TCF7L2	intron_variant
12:57527283	rs11172113	T	C	0.5915	1.11182	1.08-1.14	6.976e-16	LRP1	intron_variant
15:48883939	rs1818275	C	T	0.174	1.355	1.30-1.41	2.543e-47	FBN1	intron_variant
Abbreviations: Chr:Pos, Chromosome:Position; EA, Effect Allele; NEA, Non Effect Allele; EAF, Effect Allele Frequency; CI, Confidence Interval

## Sheet: ST-5
Supplementary Table 5 - Logistic regression odds ratios and two-sided P values for 17 novel genome-wide significant loci in MVP Discovery (N = 8,626 TAAD cases, and 453,043 controls), replication analysis (N = 4,459 TAAD cases and 512,463 controls), and overall after final meta-analysis (total N = 13,085 TAAD cases and 965,506 controls).
Chr:Pos	rsid	EA	NEA	MVP EAF	MVP OR	MVP 95% CI	MVP P	Replication EAF	Replication OR	Replication 95% CI	Replication P	Overall OR	Overall 95% CI	Overall P	Gene/Locus*	Annotation
1:9436538	rs4596926	A	G	0.4012	1.09977	1.06-1.14	6.842e-09	0.4141	1.09253	1.03-1.15	0.001497	1.1	1.07-1.13	3.94e-11	(SPSB1)	regulatory_region_variant
2:164915279	rs13002621	G	A	0.221	1.11293	1.07-1.15	1.5e-08	0.2233	1.131	1.07-1.20	3.6e-05	1.12	1.08-1.15	2.68e-12	AC092684.1	intron_variant
2:19729131	rs1863777	T	C	0.3243	1.15096	1.11-1.19	8.2e-17	0.4715	1.11305	1.05-1.18	0.00025	1.14	1.11-1.17	1.67e-19	(OSR1)	intergenic_variant
2:238227919	rs6759927	G	A	0.2936	1.1034	1.07-1.14	1.5e-08	0.3198	1.12851	1.07-1.20	4.1e-05	1.11	1.08-1.14	3.57e-12	COL6A3	downstream_gene_variant
4:146814640	rs7666150	C	T	0.5004	1.14637	1.11-1.18	5.8e-16	0.5129	1.08015	1.02-1.14	0.005	1.13	1.10-1.16	6.58e-17	ZNF827	intron_variant
5:122441482	rs337128	C	A	0.5166	1.13145	1.10-1.17	1.9e-14	0.504	1.08491	1.03-1.14	0.0015	1.12	1.09-1.15	2.74e-16	PRDM6	intron_variant
5:95566562	rs55745974	A	T	0.6631	1.2049	1.16-1.25	6.1e-27	0.6449	1.17422	1.10-1.25	4.5e-07	1.2	1.16-1.23	1.54e-32	CTD-2337A12.1	intron_variant
7:35293972	rs336284	A	G	0.485	1.12064	1.09-1.16	9.7e-13	0.4871	1.05876	1.00-1.12	0.0395	1.1	1.08-1.14	6.23e-13	TBX20	upstream_genevariant
7:73431693	rs62465578	T	G	0.4236	1.18613	1.15-1.22	2e-26	0.4584	1.1535	1.09-1.22	2.6e-06	1.18	1.15-1.21	2.94e-31	(ELN)	regulatory_region_variant
9:127883905	rs139650453	A	G	0.8756	1.15062	1.09-1.21	4.3e-08	0.8729	1.14396	1.05-1.25	0.0033	1.15	1.10-1.20	4.98e-10	SCAI	intron_variant
10:96061793	rs4394764	G	A	0.8115	1.15685	1.11-1.20	1.2e-12	0.8075	1.1402	1.08-1.21	7.206e-06	1.15	1.11-1.19	4.52e-17	PLCE1	intron_variant
11:130271647	rs747249	G	A	0.648	1.17058	1.13-1.21	5.7e-20	0.5526	1.13406	1.08-1.19	1.081e-06	1.16	1.13-1.19	5.5e-25	ADAMTS8	downstream_gene_variant
13:22861921	rs9316871	A	G	0.7856	1.2225	1.18-1.27	1.9e-23	0.7778	1.1959	1.13-1.26	2.21e-10	1.21	1.18-1.25	3.03e-32	(AL354828.1)	regulatory_region_variant
13:50810171	rs2765768	G	A	0.3082	1.10021	1.06-1.14	9.1e-09	0.3038	1.08763	1.03-1.14	0.001374	1.1	1.07-1.13	4.85e-11	DLEU1	intron_variant
15:71612514	rs1441358	T	G	0.6332	1.13803	1.10-1.18	3.72e-15	0.6704	1.07595	1.02-1.14	0.009019	1.12	1.09-1.15	4.5e-16	THSD4	intron_variant
16:83045790	rs7500448	G	A	0.2358	1.14294	1.10-1.19	6.6e-12	0.2522	1.09024	1.03-1.16	0.003687	1.13	1.09-1.16	2.47e-13	CDH13	intron_variant
17:2097583	rs1002135	G	T	0.399	1.11227	1.08-1.15	2.6e-11	0.3962	1.11941	1.07-1.17	4.6e-06	1.11	1.09-1.14	5.1e-16	SMG6	intron_variant
* Genes for variants that are outside the transcript boundary of a protein-coding gene are shown with nearest candidate gene in parentheses [eg, (OSR1)]
Abbreviations: MVP, Million Veteran Program; Chr:Pos, Chromosome:Position; EA, Effect Allele; NEA, Non Effect Allele; EAF, Effect Allele Frequency; OR, Odds Ratio; CI, Confidence Interval

## Sheet: ST-6
Supplementary Table 6 - Odds ratios and two-sided P values (logistic regression score test) for 5 genome-wide significant loci in MVP discovery that did not successfully replicate
Chr:Pos	rsid	EA	NEA	MVP EAF	MVP OR	MVP 95% CI	MVP P	Replication EAF	Replication OR	Replication 95% CI	Replication P	Annotation	Gene/Locus
4:106017299	rs62331120	A	G	0.3397	1.1	1.06-1.14	2.7e-08	0.329	0.99	0.97-1.03	0.98	intron_variant	RP11-556I14.1
5:81720853	rs112548124	CAGGTTGTACACGA	C	0.477	1.1	1.07-1.14	8.64e-10	0.478	0.99	0.88-1.1	0.78	regulatory_region_variant	(ATP6AP1L)
7:85013958	rs2030624	C	T	0.414	1.1	1.06-1.13	1.11e-08	0.419	1.05	0.99-1.10	0.11	upstream_gene_variant	AC073958.2
8:124675680	rs11997295	T	C	0.2287	1.12	1.08-1.17	7.07e-10	0.195	1	0.9-1.04	0.99	downstream_gene_variant	CTD-2552K11.2
11:69796568	rs55709757	T	A	0.235	1.12	1.08-1.17	4.93e-08	0.184	1.01	0.95-1.08	0.73	regulatory_region_variant	(ANO1)
* Genes for variants that are outside the transcript boundary of a protein-coding gene are shown with nearest candidate gene in parentheses [eg, (ANO1)]
Abbreviations: MVP, Million Veteran Program; Chr:Pos, Chromosome:Position; EA, Effect Allele; NEA, Non Effect Allele; EAF, Effect Allele Frequency; OR, Odds Ratio

## Sheet: ST-7
Supplementary Table 7 - Odds ratios and two-sided P values (logistic regression likelihood ratio test) for 21 genome-wide significant loci in MVP stratified by ethnicity. Variants with nominal significance (P < 0.05) in either African or Hispanic ancestry participants are shown in red.
Chr:Pos	rsid	EA	NEA	European EAF	European OR	European P	African EAF	African OR	African P	Hispanic EAF	Hispanic OR	Hispanic P	Gene/Locus*
1:9436538	rs4596926	A	G	0.4034	1.09768	2.1e-07	0.4033	1.09359	0.04799	0.3386	1.17939	0.06632	(SPSB1)
2:164915279	rs13002621	G	A	0.2316	1.11271	1.22e-07	0.1278	1.05717	0.3756	0.1961	1.2902	0.01438	AC092684.1
2:19729131	rs1863777	T	C	0.3261	1.13021	5.45e-11	0.3162	1.24982	3.47e-07	0.317	1.24533	0.0176	(OSR1)
2:238227919	rs6759927	G	A	0.3098	1.10816	3.54e-08	0.1557	0.99	0.9762	0.2642	1.28775	0.005135	COL6A3
3:41960006	rs1716975	T	C	0.1843	1.15535	8.15e-11	0.6656	1.05807	0.2019	0.2173	1.06623	0.5344	ULK4
4:146814640	rs7666150	C	T	0.4907	1.1497	5.95e-14	0.5301	1.17363	0.0003628	0.615	0.97	0.7069	ZNF827
5:122441482	rs337128	C	A	0.5309	1.12987	6.81e-12	0.4433	1.11494	0.01098	0.4782	1.23912	0.01201	PRDM6
5:95566562	rs55745974	A	T	0.6474	1.20539	4.33e-24	0.8702	1.15986	0.01725	0.6076	1.28698	0.004028	CTD-2337A12.1
7:35293972	rs336284	A	G	0.4878	1.11438	6.44e-10	0.4789	1.14798	0.001516	0.4414	1.16544	0.07149	TBX20
7:73431693	rs62465578	T	G	0.4528	1.18934	1.22e-23	0.2033	1.16404	0.002116	0.3693	1.17304	0.06376	(ELN)
9:127883905	rs139650453	A	G	0.8701	1.15027	1.31e-07	0.97515	1.17292	0.2267	0.92338	1.13168	0.4118	SCAI
10:114773927	rs7904519	A	G	0.5399	1.06458	0.0003726	0.2131	1.03356	0.5304	0.615	0.96	0.6843	TCF7L2
10:96061793	rs4394764	G	A	0.8018	1.16579	3.93e-12	0.8704	1.13678	0.03566	0.874	0.98	0.8643	PLCE1
11:130271647	rs747249	G	A	0.6307	1.17645	2.7e-18	0.765	1.15142	0.006257	0.6992	1.08953	0.3597	ADAMTS8
12:57527283	rs11172113	T	C	0.5969	1.11896	1.83e-10	0.5623	1.14545	0.0009344	0.5257	1.08508	0.3248	LRP1
13:22861921	rs9316871	A	G	0.779	1.22287	4.46e-20	0.8256	1.22055	0.0005831	0.806	1.22152	0.06014	(AL354828.1)
13:50810171	rs2765768	G	A	0.301	1.11986	7.27e-10	0.312	1.03912	0.3809	0.445	0.93	0.4247	DLEU1
15:48883939	rs1818275	C	T	0.1122	1.28018	4.84e-20	0.0572	1.48157	5.17e-06	0.0846	1.59536	0.0006001	FBN1
15:71612514	rs1441358	T	G	0.6626	1.13292	1.01e-11	0.4692	1.18105	3.99e-05	0.7426	1.05097	0.5955	THSD4
16:83045790	rs7500448	G	A	0.2477	1.14419	4.6e-11	0.0886	1.11382	0.162	0.1899	1.16813	0.1585	CDH13
17:2097583	rs1002135	G	T	0.3808	1.12109	9.64e-11	0.502	1.06729	0.1135	0.3814	1.10376	0.2515	SMG6
* Genes for variants that are outside the transcript boundary of a protein-coding gene are shown with nearest candidate gene in parentheses [eg, (OSR1)]
Abbreviations: Chr:Pos, Chromosome:Position; MVP, Million Veteran Program; EA, Effect Allele; NEA, Non Effect Allele; EAF, Effect Allele Frequency; OR, Odds Ratio

## Sheet: ST-8
Supplementary Table 8 - Logistic regression effect estimate and two-sided P value (Wald statistic) for additional independent genome-wide TAAD variants identified with GCTA-COJO software (13,085 TAAD cases, 965,506 controls of multiple ancestries)
Chr:Pos	rsid	EA	NEA	EAF	Conditional Analysis Beta	Conditional Analysis SE	Conditional Analysis P
5:123414527	rs10041426	T	C	0.727652	0.0908063	0.0157215	7.65341e-09
10:95894847	rs117774677	T	C	0.990437	-0.32226	0.0574839	2.06941e-08
10:95903461	rs61886306	T	C	0.833249	-0.146654	0.0184503	1.88642e-15
10:96264077	rs12785061	T	C	0.85518	0.1699	0.0212008	1.11161e-15
10:114451782	rs765777	T	C	0.685	-0.0888621	0.0155722	1.15357e-08

## Sheet: ST-9
Supplementary Table 9 - Linear mixed model effect estimates, standard errors, and P values (two-sided) for 21 genome-wide significant lead TAAD risk variants and their association with ascending or descending thoracic aortic diameter in UK Biobank (N = 39,688 individuals).
Chr:Pos	rsid	EA	NEA	Ascending Diameter Beta	Ascending Diameter SE	Ascending Diameter P	Descending Diameter Beta	Descending Diameter SE	Descending Diameter P	Gene/Locus*
1:9436538	rs4596926	A	G	0.0406827	0.00624593	1.4e-11	0.028259	0.00554016	4.1e-07	(SPSB1)
2:164915279	rs13002621	G	A	0.0525037	0.00731597	6.9e-15	0.0257846	0.00648425	3.2e-05	AC092684.1
2:19729131	rs1863777	T	C	0.0837083	0.00658407	6.5e-41	0.0117762	0.00583354	0.021	(OSR1)
2:238227919	rs6759927	G	A	0.0438932	0.00668431	2.1e-11	0.0359638	0.0059315	1.5e-09	COL6A3
3:41960006	rs1716975	T	C	0.0700734	0.00828503	7e-18	0.0348399	0.00737516	1.7e-06	ULK4
4:146814640	rs7666150	C	T	0.032972	0.00618808	1.4e-07	0.0179781	0.00548298	0.0011	ZNF827
5:122441482	rs337128	C	A	0.0494444	0.00624494	9.5e-15	0.00865086	0.00554714	0.13	PRDM6
5:95566562	rs55745974	A	T	0.0990689	0.00642014	8.9e-58	0.0142062	0.00570486	0.0045	CTD-2337A12.1
7:35293972	rs336284	A	G	0.0499773	0.00616604	2e-14	0.000752762	0.00547037	0.99	TBX20
7:73431693	rs62465578	T	G	0.110342	0.0062165	2e-76	0.0237768	0.00551488	3e-05	(ELN)
9:127883905	rs139650453	A	G	0.0397457	0.00911025	1.8e-06	0.0185266	0.00806967	0.033	SCAI
10:114773927	rs7904519	A	G	0.0290793	0.00622201	3e-07	0.0195488	0.00551553	0.00031	TCF7L2
10:96061793	rs4394764	G	A	0.0678005	0.00781935	8.3e-20	0.0433167	0.00691355	1.2e-10	PLCE1
11:130271647	rs747249	G	A	0.0437119	0.00648618	1.3e-12	0.0293803	0.00575212	1.2e-07	ADAMTS8
12:57527283	rs11172113	T	C	0.0201171	0.00628503	0.00043	0.0300765	0.00556762	6.1e-08	LRP1
13:22861921	rs9316871	A	G	0.103169	0.00747723	2.6e-47	0.0226595	0.00662918	0.00086	(AL354828.1)
13:50810171	rs2765768	G	A	0.0230699	0.0066627	0.0001	0.000908834	0.00589261	0.64	DLEU1
15:48883939	rs1818275	C	T	0.083909	0.010669	1.5e-15	0.0466371	0.00942595	7.7e-07	FBN1
15:71612514	rs1441358	T	G	0.0527981	0.00654528	8.1e-17	0.0251043	0.0057846	1.2e-05	THSD4
16:83045790	rs7500448	G	A	0.0446338	0.00716436	2.9e-11	0.00365043	0.00635326	0.51	CDH13
17:2097583	rs1002135	G	T	0.0583005	0.00636823	4.6e-22	0.00428452	0.00564422	0.54	SMG6
Abbreviations: Chr:Pos, Chromosome:Position; EA, Effect Allele; NEA, Non Effect Allele; SE, Standard Error
* Genes for variants that are outside the transcript boundary of a protein-coding gene are shown with nearest candidate gene in parentheses [eg, (OSR1)]

## Sheet: ST-10
Supplementary Table 10 - TAAD effect estimates, standard errors, and P values (two-sided, from 13,085 TAAD cases, 965,506 controls of multiple ancestries) for 81 ascending and 46 descending aortic diameter genome-wide significant loci identified in Pirruccello et al
Effect estimates are aligned to the diameter increasing allele
Chr:Pos	rsid	EA	NEA	TAAD Beta	TAAD SE	TAAD P	Gene/Locus*	Ascending vs Descending Locus
10:114500004	rs11196083	T	G	0.0608	0.0166	0.0002417	VTI1A	Ascending
10:18514999	rs1757223	G	A	0.0791	0.0152	2.05e-07	CACNB2	Ascending
10:63813744	rs16916931	A	T	0.0504	0.0142	0.000394	ARID5B	Ascending
10:65077994	rs7090111	C	G	0.075	0.0139	6.21e-08	JMJD1C	Ascending
10:96119130	rs71482305	C	T	0.1407	0.0183	1.58e-14	NOC3L	Ascending
10:97542035	rs1340837	A	G	0.0066	0.0137	0.6327	ENTPD1	Ascending
11:113022450	rs12286728	G	C	0.0438	0.0235	0.06163	NCAM1	Ascending
11:130271647	rs747249	G	A	0.1477	0.0143	5.5e-25	ADAMTS8	Ascending
11:17498057	rs77889556	A	G	0.0309	0.0204	0.13	ABCC8	Ascending
11:30851976	rs3741025	C	T	0.0359	0.0138	0.009536	DCDC1	Ascending
11:69819139	rs111412755	T	C	0.1158	0.0229	4.29e-07	ANO1	Ascending
12:105738183	rs11112482	G	C	0.0456	0.0161	0.004578	C12orf75	Ascending
12:116756670	rs61937394	T	G	0.0179	0.0187	0.3373	MED13L	Ascending
12:15448631	rs61907983	C	T	0.0502	0.026	0.05341	RERG	Ascending
12:22005003	rs2307024	T	G	0.0548	0.0135	5e-05	ABCC9	Ascending
12:62777565	rs56298756	T	G	0.0957	0.0205	2.9e-06	USP15	Ascending
12:66389968	rs10400419	T	C	0.0516	0.0137	0.0001737	LLPH	Ascending
12:89950320	rs7302816	C	A	0.0745	0.0169	1.06e-05	GALNT4	Ascending
12:94140463	rs2363080	C	G	0.0534	0.0142	0.0001662	CRADD	Ascending
13:22871446	rs7994761	A	G	0.1853	0.0163	6.03e-30	FGF9	Ascending
13:50760363	rs2687941	C	T	0.0668	0.0145	3.82e-06	DLEU1	Ascending
14:94459845	rs4905134	A	G	0.0728	0.0147	7.31e-07	ASB2	Ascending
15:40662748	rs3803359	A	G	0.035	0.0174	0.04438	DISP2	Ascending
15:48915884	rs2118181	C	T	0.2228	0.0199	5.74e-29	FBN1	Ascending
15:71612514	rs1441358	T	G	0.115	0.0142	4.5e-16	THSD4	Ascending
16:56322945	rs61481553	A	AAG	0.0361	0.0173	0.03643	GNAO1	Ascending
16:69969299	rs62053262	C	G	0.1676	0.0371	6.21e-06	WWP2	Ascending
16:71104575	rs546590249	A	C	-0.5442	0.3373	0.1067	HYDIN	Ascending
16:83045790	rs7500448	G	A	0.1194	0.0163	2.47e-13	CDH13	Ascending
16:88989862	rs16965180	A	G	0.0668	0.0148	6.13e-06	CBFA2T3	Ascending
17:12182246	rs7215383	A	G	0.0816	0.0151	6.46e-08	MAP2K4	Ascending
17:2088848	rs113348108	C	CCAGA	0.1145	0.0153	8.13e-14	SMG6	Ascending
17:29206421	rs6505216	G	T	0.0636	0.0195	0.001125	ATAD5	Ascending
17:30033514	rs76954792	C	T	0.0356	0.0167	0.03316	COPRS	Ascending
17:7483662	rs78180894	C	G	-0.0114	0.03	0.7047	CD68	Ascending
18:10882121	rs264203	C	A	0.0191	0.0142	0.1788	PIEZO2	Ascending
19:30314666	rs7257694	T	C	0.0658	0.0147	7.12e-06	CCNE1	Ascending
1:185663021	rs72727759	C	T	0.0445	0.0156	0.004228	HMCN1	Ascending
1:237207943	rs35534155	ATT	A	0.0224	0.0205	0.2729	RYR2	Ascending
1:38461821	rs67631072	C	T	0.0817	0.0145	1.83e-08	SF3A3	Ascending
1:41951383	rs3768274	T	C	0.0527	0.014	0.0001673	EDN2	Ascending
1:59646524	rs11207420	A	G	0.0437	0.0162	0.007005	FGGY	Ascending
1:9434969	rs2871651	T	C	0.091	0.0142	1.45e-10	SPSB1	Ascending
20:10488552	rs3063286	T	TTA	0.0832	0.016	2.08e-07	SLX4IP	Ascending
20:19455985	rs6075516	G	A	0.0886	0.0182	1.07e-06	SLC24A3	Ascending
21:35593827	rs28451064	G	A	0.0651	0.0228	0.004385	KCNE2	Ascending
22:40554445	rs4402860	A	T	0.0469	0.0181	0.009496	TNRC6B	Ascending
2:145752940	rs138963986	G	A	0.0649	0.0321	0.04355	ZEB2	Ascending
2:148799710	rs12992231	A	C	0.0386	0.0142	0.006618	MBD5	Ascending
2:164906820	rs16849225	T	C	0.1088	0.0162	1.76e-11	FIGN	Ascending
2:19720468	rs6707048	T	C	0.1294	0.0144	3.27e-19	OSR1	Ascending
2:238227594	rs12052878	A	G	0.1023	0.0152	1.74e-11	COL6A3	Ascending
3:128202943	rs55914222	G	C	0.234	0.0943	0.01309	GATA2	Ascending
3:14858226	rs11712199	G	A	0.096	0.0257	0.0001905	FGD5	Ascending
3:186995297	rs1108450	G	T	0.0507	0.0189	0.007226	MASP1	Ascending
3:41755359	rs9847006	C	T	0.1261	0.0175	6.13e-13	ULK4	Ascending
3:58100423	rs545996255	G	GT	0.0826	0.0179	3.83e-06	FLNB	Ascending
3:66434643	rs2306272	C	T	0.0546	0.0153	0.000355	LRIG1	Ascending
4:174656889	rs67846163	G	A	0.0943	0.0167	1.5e-08	HAND2	Ascending
4:81184341	rs16998073	T	A	0.0339	0.0156	0.03016	FGF5	Ascending
5:122531347	rs17470137	A	G	0.1234	0.0159	9.96e-15	PRDM6	Ascending
5:169809901	rs76888257	C	T	0.0512	0.0232	0.02753	KCNMB1	Ascending
5:81722919	rs73766539	C	T	0.0813	0.0171	1.92e-06	ATP6AP1L	Ascending
5:95591331	rs72787618	A	G	0.1783	0.0151	4.61e-32	PCSK1	Ascending
6:11641601	rs496236	A	G	0.0277	0.0139	0.04585	ADTRP	Ascending
6:12295987	rs1630736	T	C	0.0739	0.0148	5.69e-07	EDN1	Ascending
6:143592386	rs1570350	G	A	0.0516	0.0143	0.000302	AIG1	Ascending
6:152333104	rs13203975	G	A	0.0577	0.0208	0.005563	ESR1	Ascending
6:36641546	rs12199346	A	C	0.0557	0.0161	0.0005286	CDKN1A	Ascending
6:56055564	rs6459130	T	G	0.0729	0.014	1.83e-07	COL21A1	Ascending
7:35277067	rs79215950	G	A	0.0981	0.0153	1.33e-10	TBX20	Ascending
7:73428222	rs6974735	G	A	0.1624	0.0142	1.85e-30	ELN	Ascending
7:85034227	rs1583081	T	G	0.0755	0.0142	1.03e-07	SEMA3D	Ascending
8:108363596	rs16876090	A	G	0.1361	0.0238	1.1e-08	ANGPT1	Ascending
8:122646152	8:122646152	G	T	0.0639	0.017	0.000165	HAS2	Ascending
8:124607159	rs34557926	T	C	0.0518	0.0144	0.0003109	FBXO32	Ascending
8:141047976	rs10560088	A	AAC	0.0528	0.0161	0.001062	TRAPPC9	Ascending
8:23391493	rs11785562	A	G	0.0078	0.0177	0.6608	SLC25A37	Ascending
8:75781818	rs9721183	C	T	0.0624	0.0155	5.6e-05	PI15	Ascending
8:9793601	rs483916	A	C	0.0144	0.0139	0.3001	MSRA	Ascending
9:113662374	rs4978966	C	T	0.0576	0.0179	0.001259	LPAR1	Ascending
10:30167754	rs10740811	G	A	0.0092	0.0136	0.499	SVIL	Descending
10:95895127	rs2901761	G	A	0.0562	0.014	5.65e-05	PLCE1	Descending
11:117085914	rs36028244	C	CTTA	0.0185	0.027	0.493	PCSK7	Descending
11:130266117	rs10894192	A	T	0.1389	0.015	1.67e-20	ADAMTS8	Descending
12:112233018	rs10744777	C	T	-0.0149	0.0152	0.3279	ALDH2	Descending
12:57525756	rs4759275	G	A	0.0888	0.0136	6.64e-11	STAT6	Descending
14:21542766	rs12889267	A	G	0.0196	0.0187	0.2941	ARHGEF40	Descending
14:23864804	rs422068	T	C	0.0304	0.014	0.03016	MYH6	Descending
14:24835115	rs12590407	G	A	0.0275	0.0145	0.0587	NFATC4	Descending
14:94469801	rs12890024	A	G	0.0572	0.0141	5.1e-05	OTUB2	Descending
15:40655444	rs12913300	T	C	0.04	0.0177	0.02386	DISP2	Descending
15:48694211	rs17352842	T	C	0.2114	0.0192	2.78e-28	FBN1	Descending
15:74219546	rs1048661	T	G	0.0718	0.0146	8.49e-07	LOXL1	Descending
15:79059695	rs116901435	T	C	0.0413	0.0159	0.00946	ADAMTS7	Descending
16:69969299	rs62053262	C	G	0.1676	0.0371	6.21e-06	WWP2	Descending
17:77910932	rs894871	G	A	-0.001	0.0145	0.947	TBC1D16	Descending
18:46317137	rs8094206	G	A	0.0611	0.0216	0.004743	CTIF	Descending
19:2177625	rs55678414	T	G	0.0868	0.025	0.000512	DOT1L	Descending
19:39138608	rs2303040	C	T	0.0219	0.0152	0.1501	ACTN4	Descending
19:41042755	rs1673096	A	G	0.0459	0.0139	0.001007	SPTBN4	Descending
19:46210365	rs11668847	T	G	-0.0007	0.0137	0.9568	FBXO46	Descending
1:201752429	rs527725	A	C	0.042	0.0149	0.00483	NAV1	Descending
1:89145392	rs35584696	D	I	-0.0065	0.0156	0.6785	PKN2	Descending
20:10687240	rs76496822	T	G	0.0852	0.0374	0.02265	JAG1	Descending
2:179744659	rs144796066	CAG	C	-0.0122	0.0211	0.5623	CCDC141	Descending
2:20878820	rs7255	T	C	0.0654	0.0138	2.07e-06	GDF7	Descending
2:238219499	rs7580831	A	C	0.1009	0.0157	1.18e-10	COL6A3	Descending
3:114203969	rs2055981	C	T	0.046	0.0151	0.002305	ZBTB20	Descending
3:186987941	rs698099	G	A	0.0527	0.0174	0.002435	MASP1	Descending
3:41802815	rs5848609	GTTA	G	0.1145	0.0188	1.17e-09	ULK4	Descending
3:58101471	rs56004178	G	A	0.0734	0.0158	3.42e-06	FLNB	Descending
3:8580237	rs11707002	C	G	0.0065	0.014	0.6432	LMCD1	Descending
4:54801228	rs60991988	G	T	0.0121	0.0218	0.5787	FIP1L1	Descending
4:7908237	rs6855532	C	T	0.0199	0.0146	0.1737	AFAP1	Descending
4:81207963	rs3733336	G	A	0.0313	0.0151	0.0386	FGF5	Descending
4:95544718	rs6853490	A	G	0.0348	0.0149	0.01957	PDLIM5	Descending
5:108071655	rs9285863	C	T	0.0309	0.0151	0.04005	FER	Descending
5:172670611	rs35564079	CT	C	0.0097	0.0172	0.5706	NKX2-5	Descending
6:31382717	rs2853975	T	A	0.0062	0.017	0.7134	MICA	Descending
6:36645203	rs733590	C	T	0.0482	0.0141	0.0006157	CDKN1A	Descending
6:85987918	rs4707174	C	A	0.0244	0.0154	0.1137	NT5E	Descending
6:87836772	6:87836772	ACACACACACC	A	0.0455	0.0664	0.4932	ZNF292	Descending
7:19049388	rs2107595	G	A	0.0475	0.0185	0.01027	TWIST1	Descending
7:35508859	rs343044	G	A	-0.0296	0.0189	0.1165	TBX20	Descending
8:120244723	rs574214679	A	G	0.831	0.3128	0.00789	MAL2	Descending
8:75735030	rs36086322	C	T	0.0998	0.0251	6.76e-05	PI15	Descending

## Sheet: ST-11
Supplementary Table 11 - Phenome-wide association results (PheWAS) for TAAD risk DNA sequence variant aligned to the TAAD risk allele
Chr:Pos	rsid	Locus	ID	EA	NEA	Beta	SE	P	N	Trait
2:19729131	rs1863777	[OSR1]	ieu-b-39	T	C	0.1378	0.0186	1.14e-13	748046	diastolic blood pressure
2:19729131	rs1863777	[OSR1]	ieu-b-38	T	C	-0.2131	0.0324	4.91e-11	728636	systolic blood pressure
2:19729131	rs1863777	[OSR1]	ukb-b-20175	T	C	-0.0149607	0.0022177	1.5e-11	436419	Systolic blood pressure automated reading
2:164915279	rs13002621	AC092684.1	ebi-a-GCST005194	G	A	-0.0399	0.0067	2.15e-09	296525	Coronary artery disease
2:164915279	rs13002621	AC092684.1	ukb-a-273	G	A	-0.0120712	0.00201688	2.17e-09	331292	Impedance of arm (left)
2:164915279	rs13002621	AC092684.1	ukb-b-19921	G	A	-0.0100533	0.00177475	1.5e-08	454840	Impedance of whole body
2:164915279	rs13002621	AC092684.1	bbj-a-37	G	A	-0.02214	0.003975	2.56e-08	NA	Mean arterial pressure
2:164915279	rs13002621	AC092684.1	ieu-b-38	G	A	-0.4521	0.0354	2.78e-37	736956	systolic blood pressure
2:164915279	rs13002621	AC092684.1	ukb-b-20175	G	A	-0.0229081	0.00243963	6e-21	436419	Systolic blood pressure automated reading
11:130271647	rs747249	ADAMTS8	ukb-b-4717	G	A	0.029919	0.00461046	8.6e-11	97465	Corneal resistance factor (left)
11:130271647	rs747249	ADAMTS8	ukb-b-15178	G	A	0.0285623	0.00459866	5.3e-10	97653	Corneal resistance factor (right)
11:130271647	rs747249	ADAMTS8	ieu-b-39	G	A	0.1758	0.0182	4.68e-22	739646	diastolic blood pressure
11:130271647	rs747249	ADAMTS8	ukb-b-7992	G	A	0.0193197	0.0021671	4.9e-19	436424	Diastolic blood pressure automated reading
11:130271647	rs747249	ADAMTS8	ebi-a-GCST009722	G	A	0.0619783	0.010963	1.57e-08	224431	Glaucoma (multi-trait analysis)
11:130271647	rs747249	ADAMTS8	ukb-a-273	G	A	0.0144494	0.00179517	8.37e-16	331292	Impedance of arm (left)
11:130271647	rs747249	ADAMTS8	ukb-b-7859	G	A	0.0163777	0.00147298	1e-28	454826	Impedance of arm (right)
11:130271647	rs747249	ADAMTS8	ukb-b-19921	G	A	0.0114627	0.00158614	4.9e-13	454840	Impedance of whole body
11:130271647	rs747249	ADAMTS8	ieu-b-38	G	A	-0.324	0.0317	1.8e-24	720310	systolic blood pressure
11:130271647	rs747249	ADAMTS8	ukb-b-20175	G	A	-0.0205584	0.00217197	2.9e-21	436419	Systolic blood pressure automated reading
11:130271647	rs747249	ADAMTS8	ebi-a-GCST004075	G	A	0.008	0.0014	1.4e-08	23899	Vertical cup-disc ratio
16:83045790	rs7500448	CDH13	ebi-a-GCST005194	G	A	-0.0557	0.0068	1.61e-16	296525	Coronary artery disease
16:83045790	rs7500448	CDH13	ukb-d-I9_CORATHER	G	A	-0.00349441	0.000522685	2.3e-11	361194	Coronary atherosclerosis
16:83045790	rs7500448	CDH13	ieu-b-39	G	A	0.1303	0.0202	1.14e-10	729805	diastolic blood pressure
16:83045790	rs7500448	CDH13	ukb-b-7992	G	A	0.0192617	0.0023996	1e-15	436424	Diastolic blood pressure automated reading
16:83045790	rs7500448	CDH13	ukb-a-201	G	A	-0.00785951	0.00140334	2.14e-08	292053	Illnesses of father: Heart disease
16:83045790	rs7500448	CDH13	ukb-d-I9_IHD	G	A	-0.00394995	0.000622794	2.27e-10	361194	Ischaemic heart disease wide definition
16:83045790	rs7500448	CDH13	ieu-b-38	G	A	-0.2227	0.035	1.98e-10	718185	systolic blood pressure
5:95566562	rs55745974	CTD-2337A12.1	ebi-a-GCST90000027	A	T	0.0168108	0.00263535	2e-10	244730	Appendicular lean mass
5:95566562	rs55745974	CTD-2337A12.1	ukb-d-30740_irnt	A	T	-0.014605	0.0025832	1.57e-08	314916	Glucose
5:95566562	rs55745974	CTD-2337A12.1	ebi-a-GCST006979	A	T	-0.0135088	0.00192044	2.3e-11	426824	Heel bone mineral density
5:95566562	rs55745974	CTD-2337A12.1	ukb-d-30300_irnt	A	T	0.0174281	0.00248038	2.12e-12	344729	High light scatter reticulocyte count
5:95566562	rs55745974	CTD-2337A12.1	ukb-d-30290_irnt	A	T	0.0182276	0.00249862	2.99e-13	344729	High light scatter reticulocyte percentage
5:95566562	rs55745974	CTD-2337A12.1	ukb-d-30280_irnt	A	T	0.0151037	0.00249595	1.44e-09	344728	Immature reticulocyte fraction
5:95566562	rs55745974	CTD-2337A12.1	prot-a-2211	A	T	-0.3378	0.0247	1.91e-42	3301	Neuroendocrine convertase 1
5:95566562	rs55745974	CTD-2337A12.1	ukb-d-30250_irnt	A	T	0.0141443	0.00246676	9.82e-09	344729	Reticulocyte count
5:95566562	rs55745974	CTD-2337A12.1	ukb-d-30240_irnt	A	T	0.0153197	0.00249866	8.73e-10	344728	Reticulocyte percentage
5:95566562	rs55745974	CTD-2337A12.1	ukb-b-17409	A	T	0.00747238	0.00128425	5.9e-09	454508	Trunk fat-free mass
5:95566562	rs55745974	CTD-2337A12.1	ukb-b-9685	A	T	0.00742103	0.00128017	6.8e-09	454463	Trunk predicted mass
5:95566562	rs55745974	CTD-2337A12.1	ukb-b-13354	A	T	0.00712023	0.00128908	3.3e-08	454850	Whole body fat-free mass
5:95566562	rs55745974	CTD-2337A12.1	ukb-b-14540	A	T	0.0071625	0.00129119	2.9e-08	454888	Whole body water mass
13:50810171	rs2765768	DLEU1	ukb-b-2122	G	A	0.0205322	0.00334529	8.4e-10	146226	Ankle spacing width (left)
13:50810171	rs2765768	DLEU1	ukb-b-8607	G	A	0.0199485	0.00338599	3.8e-09	146181	Ankle spacing width (right)
13:50810171	rs2765768	DLEU1	ebi-a-GCST90000027	G	A	0.0278243	0.00275647	2.9e-24	244730	Appendicular lean mass
13:50810171	rs2765768	DLEU1	ukb-a-288	G	A	0.0149926	0.00166422	2.09e-19	331159	Arm fat-free mass (left)
13:50810171	rs2765768	DLEU1	ukb-b-19925	G	A	0.0137666	0.00136235	5.2e-24	454672	Arm fat-free mass (left)
13:50810171	rs2765768	DLEU1	ukb-b-16446	G	A	0.0154489	0.00141258	7.7e-28	454874	Basal metabolic rate
13:50810171	rs2765768	DLEU1	ukb-a-268	G	A	0.0165599	0.00173556	1.42e-21	331307	Basal metabolic rate
13:50810171	rs2765768	DLEU1	ukb-b-8428	G	A	0.0168563	0.00250572	1.7e-11	148653	Forced expiratory volume in 1-second (FEV1) predicted
13:50810171	rs2765768	DLEU1	ebi-a-GCST90002305	G	A	0.027127	0.004336	4.06e-10	142940	Hematocrit
13:50810171	rs2765768	DLEU1	bbj-a-25	G	A	0.02909	0.00488	2.51e-09	NA	Hemoglobin
13:50810171	rs2765768	DLEU1	ukb-b-14068	G	A	-0.0121549	0.00196355	6e-10	454857	Impedance of leg (left)
13:50810171	rs2765768	DLEU1	ukb-b-7376	G	A	-0.0121813	0.00194701	3.9e-10	454863	Impedance of leg (right)
13:50810171	rs2765768	DLEU1	ukb-a-195	G	A	0.0163989	0.00202319	5.27e-16	336172	Sitting height
13:50810171	rs2765768	DLEU1	ukb-a-14	G	A	-0.00729464	0.00128969	1.55e-08	314449	Snoring
13:50810171	rs2765768	DLEU1	ukb-b-10787	G	A	0.0191305	0.00141859	1.9e-41	461950	Standing height
13:50810171	rs2765768	DLEU1	ukb-b-17409	G	A	0.0157372	0.00133825	6.3e-32	454508	Trunk fat-free mass
13:50810171	rs2765768	DLEU1	ukb-b-9685	G	A	0.0155994	0.00133397	1.4e-31	454463	Trunk predicted mass
13:50810171	rs2765768	DLEU1	ukb-b-13354	G	A	0.0156676	0.00134335	2e-31	454850	Whole body fat-free mass
13:50810171	rs2765768	DLEU1	ukb-b-14540	G	A	0.0154923	0.00134557	1.1e-30	454888	Whole body water mass
15:48883939	rs1818275	FBN1	ukb-a-35	C	T	-0.025099	0.00281467	4.81e-19	332021	Comparative height size at age 10
15:48883939	rs1818275	FBN1	ukb-b-7992	C	T	0.0194123	0.00349818	2.9e-08	436424	Diastolic blood pressure automated reading
15:48883939	rs1818275	FBN1	ukb-b-10787	C	T	-0.0248239	0.00220772	2.5e-29	461950	Standing height
12:57527283	rs11172113	LRP1	ukb-b-5779	T	C	0.016783	0.00307543	4.8e-08	462346	Alcohol intake frequency.
12:57527283	rs11172113	LRP1	ebi-a-GCST90000027	T	C	0.0164888	0.00257347	4.2e-11	244730	Appendicular lean mass
12:57527283	rs11172113	LRP1	ukb-b-20188	T	C	-0.00892306	0.00154587	7.8e-09	454724	Arm fat percentage (left)
12:57527283	rs11172113	LRP1	ukb-b-12854	T	C	-0.00885799	0.00155455	1.2e-08	454789	Arm fat percentage (right)
12:57527283	rs11172113	LRP1	ebi-a-GCST007800	T	C	0.919959	0.0117454	1.2e-12	314633	Asthma (childhood onset)
12:57527283	rs11172113	LRP1	ukb-b-20296	T	C	-0.00468473	0.000671816	3.1e-12	462013	Blood clot DVT bronchitis emphysema asthma rhinitis eczema allergy diagnosed by doctor: Asthma
12:57527283	rs11172113	LRP1	ukb-b-8909	T	C	-0.00935684	0.00156572	2.3e-09	454633	Body fat percentage
12:57527283	rs11172113	LRP1	ukb-b-13092	T	C	0.02132	0.00236011	1.7e-19	91269	Headaches for 3+ months
12:57527283	rs11172113	LRP1	ebi-a-GCST007431	T	C	-0.0227	0.0024	7.04e-21	321047	Lung function (FEV1/FVC)
12:57527283	rs11172113	LRP1	ukb-a-454	T	C	0.0066407	0.000880947	4.78e-14	333581	Medication for pain relief constipation heartburn: Ibuprofen (e.g. Nurofen)
12:57527283	rs11172113	LRP1	ukb-a-453	T	C	-0.0106585	0.00123453	5.96e-18	333581	Medication for pain relief constipation heartburn: None of the above
12:57527283	rs11172113	LRP1	ukb-a-455	T	C	0.00893243	0.00102075	2.13e-18	333581	Medication for pain relief constipation heartburn: Paracetamol
12:57527283	rs11172113	LRP1	ukb-b-18113	T	C	-0.00473295	0.000672313	1.9e-12	462933	Non-cancer illness code self-reported: asthma
12:57527283	rs11172113	LRP1	ukb-a-78	T	C	0.00411454	0.000418274	7.86e-23	337159	Non-cancer illness code self-reported: migraine
12:57527283	rs11172113	LRP1	ebi-a-GCST007430	T	C	-0.0161	0.0026	3.25e-10	321047	Peak expiratory flow
12:57527283	rs11172113	LRP1	ukb-a-195	T	C	0.0129244	0.00190566	1.19e-11	336172	Sitting height
12:57527283	rs11172113	LRP1	ukb-b-7500	T	C	-0.0260479	0.00451502	8e-09	99071	Spherical power (left)
12:57527283	rs11172113	LRP1	ukb-b-10787	T	C	0.00924803	0.00132431	2.9e-12	461950	Standing height
12:57527283	rs11172113	LRP1	ukb-b-16866	T	C	0.00529775	0.000696284	2.8e-14	462933	Treatment/medication code: ibuprofen
12:57527283	rs11172113	LRP1	ukb-a-194	T	C	0.00736921	0.000953116	1.06e-14	337159	Treatment/medication code: paracetamol
12:57527283	rs11172113	LRP1	ukb-b-17381	T	C	-0.00543586	0.000978252	2.7e-08	460351	Vitamin and mineral supplements: None of the above
10:96061793	rs4394764	PLCE1	ukb-b-3357	G	A	0.0384336	0.0048177	1.5e-15	200272	Birth weight of first child
10:96061793	rs4394764	PLCE1	ieu-b-39	G	A	0.1229	0.022	2.5e-08	748401	diastolic blood pressure
5:122441482	rs337128	PRDM6	ieu-b-38	C	A	-0.2284	0.0304	5.81e-14	725996	systolic blood pressure
5:122441482	rs337128	PRDM6	ukb-b-20175	C	A	-0.0134161	0.00210383	1.8e-10	436419	Systolic blood pressure automated reading
9:127883905	rs139650453	SCAI	ieu-b-38	A	G	-0.3361	0.0444	3.6e-14	742592	systolic blood pressure
9:127883905	rs139650453	SCAI	ukb-b-20175	A	G	-0.0179318	0.0030396	3.6e-09	436419	Systolic blood pressure automated reading
9:127883905	rs139650453	SCAI	ebi-a-GCST006946	A	G	0.0211933	0.00345336	8.39e-10	367725	Worry too long after an embarrassing experience
17:2097583	rs1002135	SMG6	ebi-a-GCST90000027	G	T	0.015629	0.00261533	2.7e-09	244730	Appendicular lean mass
17:2097583	rs1002135	SMG6	ukb-a-268	G	T	0.00917348	0.00165419	2.93e-08	331307	Basal metabolic rate
17:2097583	rs1002135	SMG6	ieu-b-40	G	T	0.0117	0.0018	3.8e-11	691874	Body mass index (BMI)
17:2097583	rs1002135	SMG6	ebi-a-GCST005194	G	T	0.037	0.0057	9.66e-11	296525	Coronary artery disease
17:2097583	rs1002135	SMG6	ebi-a-GCST006979	G	T	0.0290315	0.00189858	3e-45	426824	Heel bone mineral density
17:2097583	rs1002135	SMG6	ukb-b-1096	G	T	0.0291573	0.00355071	2.2e-16	146139	Heel bone mineral density (BMD) (left)
17:2097583	rs1002135	SMG6	ukb-d-30300_irnt	G	T	0.016623	0.00245287	1.23e-11	344729	High light scatter reticulocyte count
17:2097583	rs1002135	SMG6	ukb-d-30290_irnt	G	T	0.0160347	0.00247094	8.64e-11	344729	High light scatter reticulocyte percentage
17:2097583	rs1002135	SMG6	ukb-b-14068	G	T	-0.019209	0.00186876	8.8e-25	454857	Impedance of leg (left)
17:2097583	rs1002135	SMG6	ukb-b-7376	G	T	-0.0183967	0.00185311	3.2e-23	454863	Impedance of leg (right)
17:2097583	rs1002135	SMG6	ukb-b-19921	G	T	-0.0136606	0.00155779	1.8e-18	454840	Impedance of whole body
17:2097583	rs1002135	SMG6	ebi-a-GCST007090	G	T	0.0536	0.0095	1.88e-08	403124	Knee osteoarthritis
17:2097583	rs1002135	SMG6	ieu-b-32	G	T	-0.014845	0.001939	2e-14	524920	lymphocyte cell count
17:2097583	rs1002135	SMG6	ieu-b-31	G	T	-0.017641	0.001919	4.08e-20	521591	monocyte cell count
17:2097583	rs1002135	SMG6	ieu-b-34	G	T	-0.013316	0.001968	1.35e-11	519285	neutrophil cell count
17:2097583	rs1002135	SMG6	ukb-d-30080_irnt	G	T	-0.0239133	0.00237444	7.47e-24	350474	Platelet count
17:2097583	rs1002135	SMG6	ukb-d-30090_irnt	G	T	-0.0278543	0.00233424	8.09e-33	350471	Platelet crit
17:2097583	rs1002135	SMG6	ukb-d-30250_irnt	G	T	0.014715	0.00243938	1.62e-09	344729	Reticulocyte count
17:2097583	rs1002135	SMG6	ukb-d-30240_irnt	G	T	0.0138352	0.00247097	2.16e-08	344728	Reticulocyte percentage
17:2097583	rs1002135	SMG6	ukb-b-17409	G	T	0.00725776	0.00127234	1.2e-08	454508	Trunk fat-free mass
17:2097583	rs1002135	SMG6	ukb-b-9685	G	T	0.00740506	0.0012683	5.3e-09	454463	Trunk predicted mass
17:2097583	rs1002135	SMG6	ukb-d-30000_irnt	G	T	-0.0168399	0.00244593	5.79e-12	350470	White blood cell (leukocyte) count
17:2097583	rs1002135	SMG6	ukb-b-13354	G	T	0.00806092	0.00127763	2.8e-10	454850	Whole body fat-free mass
17:2097583	rs1002135	SMG6	ukb-b-14540	G	T	0.00789224	0.00127977	7e-10	454888	Whole body water mass
1:9436538	rs4596926	SPSB1	ukb-d-30600_irnt	A	G	-0.013614	0.0024923	4.7e-08	315268	Albumin
1:9436538	rs4596926	SPSB1	ebi-a-GCST007432	A	G	0.0136	0.0024	7.48e-09	321047	FEV1
1:9436538	rs4596926	SPSB1	ukb-b-7953	A	G	0.00969218	0.00165899	5.2e-09	421986	Forced vital capacity (FVC)
1:9436538	rs4596926	SPSB1	ieu-b-38	A	G	-0.2278	0.0311	2.48e-13	703203	systolic blood pressure
1:9436538	rs4596926	SPSB1	ukb-b-20175	A	G	-0.0128751	0.00209783	8.4e-10	436419	Systolic blood pressure automated reading
7:35293972	rs336284	TBX20	ukb-a-273	A	G	0.0097781	0.00172172	1.35e-08	331292	Impedance of arm (left)
7:35293972	rs336284	TBX20	ukb-b-7859	A	G	0.00873392	0.00141117	6e-10	454826	Impedance of arm (right)
7:35293972	rs336284	TBX20	ukb-b-19921	A	G	0.00943936	0.0015195	5.2e-10	454840	Impedance of whole body
10:114773927	rs7904519	TCF7L2	ukb-d-30600_irnt	A	G	-0.015073	0.002469	1.03e-09	315268	Albumin
10:114773927	rs7904519	TCF7L2	ukb-b-8338	A	G	0.0110227	0.00197135	2.3e-08	454684	Arm fat mass (left)
10:114773927	rs7904519	TCF7L2	ukb-b-6704	A	G	0.0110658	0.00197139	2e-08	454757	Arm fat mass (right)
10:114773927	rs7904519	TCF7L2	ieu-a-1162	A	G	-0.059	0.0097	1.25e-09	89677	Breast cancer (iCOGS)
10:114773927	rs7904519	TCF7L2	ukb-b-10753	A	G	-0.00735838	0.000445752	3.2e-61	461578	Diabetes diagnosed by doctor
10:114773927	rs7904519	TCF7L2	ukb-a-306	A	G	-0.00757144	0.00052189	1.12e-47	336473	Diabetes diagnosed by doctor
10:114773927	rs7904519	TCF7L2	ukb-b-970	A	G	-0.00413704	0.000331154	8.2e-36	463010	Diagnoses - secondary ICD10: E11.9 Without complications
10:114773927	rs7904519	TCF7L2	ukb-d-30740_irnt	A	G	-0.02633	0.0024932	4.57e-26	314916	Glucose
10:114773927	rs7904519	TCF7L2	ukb-d-30750_irnt	A	G	-0.034033	0.0023053	2.64e-49	344182	Glycated haemoglobin
10:114773927	rs7904519	TCF7L2	ukb-b-15590	A	G	0.0181124	0.00199935	1.3e-19	462117	Hip circumference
10:114773927	rs7904519	TCF7L2	ukb-a-208	A	G	-0.00806354	0.000757923	1.98e-26	292053	Illnesses of father: Diabetes
10:114773927	rs7904519	TCF7L2	ukb-b-16451	A	G	-0.00754144	0.000636799	2.3e-32	423892	Illnesses of mother: Diabetes
10:114773927	rs7904519	TCF7L2	ukb-a-223	A	G	-0.0051926	0.000751793	4.96e-12	259921	Illnesses of siblings: Diabetes
10:114773927	rs7904519	TCF7L2	ukb-a-279	A	G	0.0122709	0.00192404	1.8e-10	331275	Leg fat mass (left)
10:114773927	rs7904519	TCF7L2	ukb-a-275	A	G	0.0121708	0.00194629	4.02e-10	331293	Leg fat mass (right)
10:114773927	rs7904519	TCF7L2	ebi-a-GCST001212	A	G	-0.047	0.007	3.34e-11	10701	Proinsulin levels
10:114773927	rs7904519	TCF7L2	ukb-b-7500	A	G	0.0283983	0.0044414	1.6e-10	99071	Spherical power (left)
10:114773927	rs7904519	TCF7L2	ukb-b-19994	A	G	0.0274047	0.00443045	6.2e-10	99380	Spherical power (right)
10:114773927	rs7904519	TCF7L2	ukb-b-8388	A	G	0.0175398	0.00315087	2.6e-08	21241	Started insulin within one year diagnosis of diabetes
10:114773927	rs7904519	TCF7L2	ukb-a-139	A	G	-0.00169878	0.000221793	1.87e-14	337159	Treatment/medication code: gliclazide
10:114773927	rs7904519	TCF7L2	ukb-a-153	A	G	-0.00133368	0.000241127	3.19e-08	337159	Treatment/medication code: insulin product
10:114773927	rs7904519	TCF7L2	ukb-a-159	A	G	-0.00439696	0.00037997	5.8e-31	337159	Treatment/medication code: metformin
10:114773927	rs7904519	TCF7L2	ebi-a-GCST006867	A	G	-0.1666	0.0073	1.35e-114	62892	Type 2 diabetes
10:114773927	rs7904519	TCF7L2	ukb-b-11842	A	G	0.00963835	0.00174057	3.1e-08	461632	Weight
10:114773927	rs7904519	TCF7L2	ukb-b-19393	A	G	0.0113573	0.0019597	6.8e-09	454137	Whole body fat mass
15:71612514	rs1441358	THSD4	ieu-b-39	T	G	0.1597	0.0183	2.66e-18	755956	diastolic blood pressure
15:71612514	rs1441358	THSD4	ukb-b-7992	T	G	0.0152738	0.00219165	3.2e-12	436424	Diastolic blood pressure automated reading
15:71612514	rs1441358	THSD4	ebi-a-GCST007432	T	G	0.0232	0.0025	3.79e-21	321047	FEV1
15:71612514	rs1441358	THSD4	ieu-b-106	T	G	-0.0136312	0.000921983	1.8e-49	353315	FEV1/FVC < 0.7
15:71612514	rs1441358	THSD4	ieu-b-104	T	G	0.00926231	0.00157962	4.5e-09	NA	HbA1C
15:71612514	rs1441358	THSD4	ebi-a-GCST007431	T	G	0.0642	0.0025	4.12e-145	321047	Lung function (FEV1/FVC)
15:71612514	rs1441358	THSD4	ebi-a-GCST007430	T	G	0.0417	0.0027	2.73e-55	321047	Peak expiratory flow
3:41960006	rs1716975	ULK4	ieu-b-39	T	C	0.3159	0.0231	2.17e-42	749395	diastolic blood pressure
3:41960006	rs1716975	ULK4	ukb-b-7992	T	C	0.0336163	0.00278365	1.4e-33	436424	Diastolic blood pressure automated reading
3:41960006	rs1716975	ULK4	ukb-d-30030_irnt	T	C	0.0157383	0.00263141	2.22e-09	350475	Haematocrit percentage
3:41960006	rs1716975	ULK4	ebi-a-GCST90002305	T	C	0.034851	0.005837	2.43e-09	142940	Hematocrit
3:41960006	rs1716975	ULK4	ieu-b-31	T	C	-0.01407	0.002502	1.92e-08	521590	monocyte cell count
3:41960006	rs1716975	ULK4	ukb-d-30010_irnt	T	C	0.0167266	0.00275789	1.32e-09	350475	Red blood cell (erythrocyte) count
4:146814640	rs7666150	ZNF827	ukb-d-30620_irnt	C	T	0.017654	0.0022375	3.02e-15	344136	Alanine aminotransferase
4:146814640	rs7666150	ZNF827	ukb-d-30650_irnt	C	T	0.013618	0.0022907	2.77e-09	342990	Aspartate aminotransferase
4:146814640	rs7666150	ZNF827	ukb-d-30730_irnt	C	T	0.034002	0.0022228	8.37e-53	344104	Gamma glutamyltransferase
4:146814640	rs7666150	ZNF827	ebi-a-GCST006979	C	T	-0.014931	0.00184869	4.5e-15	426824	Heel bone mineral density
4:146814640	rs7666150	ZNF827	ukb-b-1096	C	T	-0.0192241	0.00346255	2.8e-08	146139	Heel bone mineral density (BMD) (left)
4:146814640	rs7666150	ZNF827	ukb-b-10787	C	T	0.00780468	0.00130595	2.3e-09	461950	Standing height
4:146814640	rs7666150	ZNF827	ukb-b-20175	C	T	-0.0147991	0.0020779	1.1e-12	436419	Systolic blood pressure automated reading
Abbreviations: Chr:Pos, Chromosome:Position; EA, Effect Allele; NEA, Non Effect Allele; SE, Standard Error

## Sheet: ST-12
Supplementary Table 12 - Effect estimate, standard error, and TAAD association two-sided P values (logistic regression likelihood ratio test) adjusting diastolic blood pressure in MVP for the for the 7 TAAD risk variants demonstrating genome-wide significant association with diastolic blood pressure (DBP) in the PheWAS analysis.
Results are stratified by ancestry and were analyzed using individual level data
						European Ancestry		African Ancestry		Hispanic Ancestry
Chr:Pos	rsid	EA	NEA	Gene/Locus*	EAF	TAADadjDBP OR	TAADadjDBP P	TAADadjDBP OR	TAADadjDBP P	TAADadjDBP OR	TAADadjDBP P
2:19729131	rs1863777	T	C	(OSR1)	0.361	1.13315	6.7e-11	1.23368	1.5e-06	1.28274	0.006
3:41960006	rs1716975	T	C	ULK4	0.3211	1.15142	6.1e-10	1.05654	0.22	1.05654	0.6
10:96061793	rs4394764	G	A	PLCE1	0.8102	1.16766	6.78e-12	1.15835	0.022	0.987084	0.92
11:130271647	rs747249	G	A	ADAMTS8	0.6186	1.17117	1.4e-16	1.16766	0.003	1.12075	0.64
15:48883939	rs1818275	C	T	FBN1	0.174	1.2866	7.4e-20	1.4829	8.97e-06	1.60641	0.0006
15:71612514	rs1441358	T	G	THSD4	0.6427	1.12975	7.7e-11	1.18412	4.84e-05	1.05866	0.55
16:83045790	rs7500448	G	A	CDH13	0.2407	1.15142	1.67e-11	1.10296	0.22	1.11851	0.32
* Genes for variants that are outside the transcript boundary of a protein-coding gene are shown with nearest candidate gene in parentheses [eg, (OSR1)]
Abbreviations: Chr:Pos, Chromosome:Position; EA, Effect Allele; NEA, Non Effect Allele; EAF, Effect Allele Frequency; SE, Standard Error; TAADadjDBP, Thoracic Aortic Dissection and Aneurysm Statistic adjusting for Diastolic Blood Pressure

[truncated: 14 more sheets: ST-13, ST-14, ST-15a-b, ST-16, ST-17, ST-18, ST-19, ST-20, ST-21, ST-22, ST-23, ST-24, ST-25, Sheet4]
